# Supplementary material for: Intercalated disc in failing hearts from patients with dilated cardiomyopathy: Its role in the depressed left ventricular function
Source: PLoS One. 2017 Sep 21;12(9):e0185062. doi: 10.1371/journal.pone.0185062 (PMC5608295; doi:10.1371/journal.pone.0185062)
Supplement: S1 Table — Table shows gene expression levels and p-values of cell adhesion genes in DCM patients compared to CNT subjects CNT, control; DCM, dilated cardiomyopathy; FC, fold change. (XLSX) [file pone.0185062.s001.xlsx]

## Sheet: Hoja1
GENE SYMBOL	DESCRIPTION	FC	P-VALUE
ACTN1	Alpha-actinin-1	1.01	NS
ACTN2	Alpha-actinin-2	1.3	NS
ACTN4	Alpha-actinin-4	0.96	NS
CADM1	Cell adhesion molecule 1	0.96	NS
CDH2	Cadherin-2	-1.32	NS
CDH5	Cadherin-5	-1.04	NS
CDH6	Cadherin-6	1.44	0.032
CDH11	Cadherin-11	1.04	NS
CDH13	Cadherin-13	-1.64	0.011
CDH19	Cadherin-19	1.25	NS
CDH23	Cadherin-23	1.26	NS
CDH24	Cadherin-24	1.18	NS
CDH26	Cadherin-26	2.47	0.002
CDHR1	Cadherin-related family member 1	-2.13	0.004
CIB1	Calcium and integrin-binding protein 1	1.30	0.018
CLDN5	Claudin-5	1.34	NS
CLDN9	Claudin-9	2.78	0.003
CLDN11	Claudin-11	1.15	NS
CLDN12	Claudin-12	-1.22	NS
CLDN15	Claudin-15	1.10	NS
CLDN23	Claudin-23	1.14	NS
CTNNA1	Catenin alpha-1	-1.05	NS
CTNNA2	Catenin alpha-2	-1.25	NS
CTNNA3	Catenin alpha-3	-1.49	0.021
CTNNAL1	Alpha-catulin	-1.29	NS
CTNNB1	Catenin beta-1	1.01	NS
CTNNBIP1	Beta-catenin-interacting protein 1	-1.31	NS
CTNNBL1	Beta-catenin-like protein 1	-1.04	NS
CTNND1	Catenin delta-1	-1.04	NS
CTNND2	Catenin delta-2	1.19	NS
DSC1	Desmocollin-1	1.13	NS
DSC2	Desmocollin-2	-1.18	NS
DSC3	Desmocollin-3	1.76	NS
DSG1	Desmoglein-1	1.57	NS
DSG2	Desmoglein-2	1.03	NS
DSG3	Desmoglein-3	1.15	NS
DSG4	Desmoglein-4	1.63	NS
DSP	Desmoplakin	-1.30	0.028
FHOD1	FH1/FH2 domain-containing protein 1	1.71	0.012
GJA1	Gap junction alpha-1 protein, connexin 43	1.03	NS
GJA3	Gap junction alpha-3 protein, connexin 46	-1.62	5.4 x 10-3
GJA4	Gap junction alpha-4 protein, connexin 37	-1.04	NS
GJA5	Gap junction alpha-5 protein, connexin 40	-1.04	NS
GJC1	Gap junction gamma-1 protein, connexin 45	1.30	0.027
GJC2	Gap junction gamma-2 protein, connexin 47	1.33	NS
GJC3	Gap junction gamma-3 protein, connexin 30	1.76	NS
GJD3	Gap junction delta-3 protein, connexin 31	1.18	NS
ICAM1	Intercellular adhesion molecule 1	-2.46	0.036
ITGA1	Integrin alpha-1	-1.33	0.009
ITGA2	Integrin alpha-2	-1.81	NS
ITGA2B	Integrin alpha-IIb	1.20	NS
ITGA3	Integrin alpha-3	-1.08	NS
ITGA4	Integrin alpha-4	-1.76	NS
ITGA5	Integrin alpha-5	1.02	NS
ITGA6	Integrin alpha-6	-1.78	0.004
ITGA7	Integrin alpha-7	1.09	NS
ITGA8	Integrin alpha-8	-1.07	NS
ITGA9	Integrin alpha-9	-1.27	NS
ITGA10	Integrin alpha-10	-1.23	NS
ITGA11	Integrin alpha-11	-1.04	NS
ITGAE	Integrin alpha-E	1.54	0.003
ITGAL	Integrin alpha-L	1.08	NS
ITGAM	Integrin alpha-M	-1.05	NS
ITGAV	Integrin alpha-V	-1.52	0.012
ITGAX	Integrin alpha-X	-1.18	NS
ITGB1	Integrin beta-1	-1.51	0.007
ITGB2	Integrin beta-2	-1.45	NS
ITGB3	Integrin beta-3	-1.74	NS
ITGB4	Integrin beta-4	-1.28	NS
ITGB5	Integrin beta-5	1.14	NS
ITGB6	Integrin beta-6	1.01	NS
ITGB7	Integrin beta-7	-1.10	NS
ITGBL1	Integrin beta-like protein 1	1.83	0.023
JAM1	Junctional adhesion molecule A	-1.30	NS
JAM2	Junctional adhesion molecule B	1.30	0.034
JAM3	Junctional adhesion molecule C	1.30	0.018
JUP	Junction plakoglobin	-1.14	NS
LIMS1	LIM and senescent cell antigen-like-containing domain protein 1	-1.36	0.014
NCAM1	Neural cell adhesion molecule 1	-1.36	NS
OCLN	Occludin	-1.27	NS
PCDH1	Protocadherin-1	-1.36	NS
PCDH7	Protocadherin-7	1.12	NS
PCDH9	Protocadherin-9	-1.07	NS
PCDH12	Protocadherin-12	1.25	NS
PCDH15	Protocadherin-15	1.45	NS
PCDH17	Protocadherin-17	-1.35	0.036
PCDH18	Protocadherin-18	1.33	NS
PCDH19	Protocadherin-19	1.07	NS
PCDH20	Protocadherin-20	-1.12	NS
PCDHB4	Protocadherin beta-4	-1.31	NS
PCDHB5	Protocadherin beta-5	1.18	NS
PCDHB6	Protocadherin beta-6	1.56	NS
PCDHB7	Protocadherin beta-7	1.24	NS
PCDHB10	Protocadherin beta-10	1.78	NS
PCDHB13	Protocadherin beta-13	1.41	NS
PCDHB14	Protocadherin beta-14	-1.36	NS
PCDHB15	Protocadherin beta-15	-1.54	NS
PCDHB16	Protocadherin beta-16	-1.03	NS
PCDHGA1	Protocadherin gamma-A1	-1.17	NS
PCDHGA2	Protocadherin gamma-A2	-1.62	0.014
PCDHGA3	Protocadherin gamma-A3	2.00	2.8 x 10-4
PCDHGA4	Protocadherin gamma-A4	1.36	NS
PCDHGA5	Protocadherin gamma-A5	1.05	NS
PCDHGA6	Protocadherin gamma-A6	-1.15	NS
PCDHGA7	Protocadherin gamma-A7	1.14	NS
PCDHGA8	Protocadherin gamma-A8	1.11	NS
PCDHGA9	Protocadherin gamma-A9	-1.05	NS
PCDHGA10	Protocadherin gamma-A10	-1.10	NS
PCDHGA11	Protocadherin gamma-A11	1.29	NS
PCDHGA12	Protocadherin gamma-A12	-1.34	NS
PCDHGB1	Protocadherin gamma-B1	1.27	NS
PCDHGB2	Protocadherin gamma-B2	1.15	NS
PCDHGB3	Protocadherin gamma-B3	-1.27	NS
PCDHGB4	Protocadherin gamma-B4	-1.32	NS
PCDHGB6	Protocadherin gamma-B6	-1.12	NS
PCDHGB7	Protocadherin gamma-B7	-1.48	0.02
PCDHGC3	Protocadherin gamma-C3	-2.11	NS
PCDHGC4	Protocadherin gamma-C4	-1.33	NS
PCDHGC5	Protocadherin gamma-C5	1.34	NS
PKP1	Plakophilin-1	-1.69	NS
PKP2	Plakophilin-2	-1.09	NS
PKP3	Plakophilin-3	1.44	NS
PKP4	Plakophilin-4	-1.34	4.7 x 10-4
PVRL1	Nectin-1	-1.14	NS
PVRL2	Nectin-2	1.04	NS
PVRL3	Nectin-3	-1.49	0.025
SELP	P-selectin	-1.03	NS
TJP1	Tight junction protein ZO-1	1.07	NS
TJP2	Tight junction protein ZO-2	-1.06	NS
VCAM	Vascular cell adhesion protein 1	-3.32	0.006
VCL	Vinculin	1.35	0.031
